# Supplementary material for: The Interrelationship of Benefit Finding, Demoralization, and Stigma among Patients with Parkinson’s Disease and Their Caregivers
Source: Healthcare (Basel). 2024 Apr 23;12(9):878. doi: 10.3390/healthcare12090878 (PMC11083473; doi:10.3390/healthcare12090878)
Supplement: Supplementary file 1 [file healthcare-12-00878-s001.zip]

Archive with 1 entries (1 files):
- healthcare-2931541-supplementary.pdf
